# Supplementary material for: Nondestructive Detection of Polyphenol Oxidase Activity in Various Plum Cultivars Using Machine Learning and Vis/NIR Spectroscopy
Source: Foods. 2025 Dec 13;14(24):4297. doi: 10.3390/foods14244297 (PMC12732983; doi:10.3390/foods14244297)
Supplement: Supplementary file 1 [file foods-14-04297-s001.zip]

Archive with 1 entries (1 files):
- foods-4013729-supplementary.pdf
